# Supplementary material for: Are there synergies from combining hygiene and sanitation promotion campaigns: Evidence from a large-scale cluster-randomized trial in rural Tanzania
Source: PLoS One. 2017 Nov 1;12(11):e0186228. doi: 10.1371/journal.pone.0186228 (PMC5665426; doi:10.1371/journal.pone.0186228)
Supplement: S1 Table — (XLSX) [file pone.0186228.s001.xlsx]

## Sheet: S1 Table - Balance stats
S1 Table: Balance statistics
	Overall			Control			HWWS				TSSM				HWWS+TSSM
Variable	N	Mean		N	Mean		N	Mean	p-value		N	Mean	p-value		N	Mean	p-value
Dwelling characteristics
A household member owns the dwelling	3618	0.895799		918	0.910675		900	0.87	0.113073		880	0.894318	0.471114		920	0.907609	0.883745
Household uses a clean form of energy for lighting (electricity, solar, gas or batteries)	3619	0.243714		919	0.285093		900	0.265556	0.716397		880	0.202273	0.0914948		920	0.220652	0.219959
Household uses electricity as main energy source for lighting	3619	0.033711		919	0.0282916		900	0.0511111	0.315939		880	0.0272727	0.947748		920	0.0282609	0.998615
Household uses paraffin lamps as main lgihting source	3619	0.739431		919	0.697497		900	0.721111	0.676945		880	0.778409	0.115275		920	0.761957	0.22844
Main fuel used for cooking is charcoal	3619	0.0826195		919	0.0848749		900	0.117778	0.340035		880	0.0511364	0.14867		920	0.076087	0.766275
Main fuel used for cooking is firewood	3619	0.906051		919	0.909684		900	0.87	0.26014		880	0.9375	0.229986		920	0.907609	0.943162
Floor of main living area is made of cement	3613	0.17271		919	0.149075		897	0.230769	0.0362081		877	0.149373	0.992096		920	0.161957	0.685911
Floor of main living area is made of earth/clay	3613	0.804594		919	0.82481		897	0.735786	0.0318107		877	0.844926	0.535693		920	0.813044	0.727186
Roof of main living area is made of mud/thatch/grass	3619	0.426637		919	0.484222		900	0.402222	0.164867		880	0.415909	0.276602		920	0.403261	0.186022
Roof of main living area is made of tin/zinc	3619	0.571152		919	0.515778		900	0.595556	0.176285		880	0.579545	0.307335		920	0.594565	0.197808
Walls of main living area are made of brick/cement	3603	0.714127		917	0.666303		889	0.749156	0.222729		879	0.726962	0.385923		918	0.715686	0.486354
Walls of main living area are made of mud and poles	3603	0.276159		917	0.327154		889	0.24297	0.208273		879	0.265074	0.364318		918	0.267974	0.38461
HH Head Characteristics
Male	3614	0.875484		919	0.863983		898	0.867483	0.867366		878	0.886105	0.251893		919	0.884657	0.267771
Age	3614	40.6085		919	39.8738		898	41.2338	0.0970633		878	40.1948	0.68		919	41.1273	0.174246
Age Squared	3614	1814.22		919	1750.67		898	1865.33	0.13802		878	1768.85	0.802005		919	1871.16	0.188202
Ever attended school	3612	0.774086		919	0.756257		897	0.787068	0.336722		878	0.79385	0.24998		918	0.760349	0.905172
Can read and write	3614	0.736303		919	0.707291		898	0.757238	0.130577		878	0.753986	0.158861		919	0.727965	0.551888
Years of Education (if attended school)	2796	6.47961		695	6.46619		706	6.57224	0.42711		697	6.44476	0.869377		698	6.4341	0.787888
Muslim	3618	0.307905		919	0.286181		899	0.288098	0.979863		880	0.307955	0.784461		920	0.348913	0.440377
Christian	3618	0.600884		919	0.600653		899	0.62069	0.792675		880	0.615909	0.846259		920	0.567391	0.681939
Born in this village	3614	0.670172		919	0.677911		898	0.683742	0.900415		878	0.635535	0.35211		919	0.682263	0.925708
Number of years living in this village	1191	18.2645		295	17.5593		284	18.2253	0.63524		320	18.6094	0.401622		292	18.637	0.429963
Married	3614	0.747095		919	0.718172		898	0.733853	0.765415		878	0.759681	0.432456		919	0.776931	0.217372
Divorced/widowed/separated	3614	0.112064		919	0.124048		898	0.124722	0.972634		878	0.0968109	0.142911		919	0.102285	0.218418
Lives with partner	3614	0.133924		919	0.147987		898	0.13363	0.76382		878	0.140091	0.870194		919	0.114255	0.448035
Number of Various Assets	3607	37.3474		918	44.439		897	43.9521	0.0316829		855	15.2725	0.464057		937	44.2199	0.355853
HH Member Demographics
HH size at Baseline	3609	4.94237		917	4.89313		898	4.93541	0.823945		877	5.01596	0.550435		917	4.92803	0.8595
Age	22159	17.7836		5593	17.472		5482	18.0268	0.0793091		5470	17.5247	0.853664		5614	18.1087	0.0316071
Age Squared	22159	597.339		5593	580.715		5482	615.942	0.139687		5470	576.688	0.849688		5614	615.856	0.142543
Member is Male	22161	0.494292		5593	0.495619		5482	0.49471	0.906162		5472	0.495248	0.961493		5614	0.491628	0.62181
Age of caregiver	3801	30.6503		965	30.3948		946	30.5983	0.647316		925	30.7914	0.354451		965	30.8218	0.315056
Age of caregiver Squared	3801	1026.28		965	1018.55		946	1022.03	0.918508		925	1030.06	0.735728		965	1034.55	0.650175
Caregiver is male	3801	0.0113128		965	0.0134715		946	0.0052854	0.091068		925	0.0183784	0.453146		965	0.0082902	0.306534
	Overall			Control			HWWS				TSSM				HWWS+TSSM
Variable	N	Mean		N	Mean		N	Mean	p-value		N	Mean	p-value		N	Mean	p-value
HH Income Sources at Baseline
Most Important income: Employment (Paid Employee)	3619	0.0290135		919	0.0261153		900	0.0322222	0.570658		880	0.0397727	0.149494		920	0.0184783	0.324608
Most Important income: Employment (Self-Empoyment with employees)	3619	0.058856		919	0.0609358		900	0.0588889	0.908019		880	0.0511364	0.552113		920	0.0641304	0.845887
Most Important income: Not-employed (Remmitances)	3619	0.0011053		919	0.0010881		900	0.0022222	0.547614		880	0.0011364	0.975409		920	0	0.314625
Most Important income: Self Employed Agricultural	3619	0.743299		919	0.739935		900	0.724444	0.675444		880	0.752273	0.721719		920	0.756522	0.636158
Second Most Important income: Employment (Self-Empoyment with employees)	3585	0.0237099		915	0.0262295		893	0.0302352	0.648554		849	0.0176678	0.271382		928	0.0204741	0.484474
Third Most Important income: Employment (Self-Empoyment with employees)	1849	0.00865334		504	0.0138889		456	0.0065789	0.279329		437	0.0045767	0.105154		452	0.0088496	0.423851
Second Most Important income: Self Employed Agricultural	3585	0.110181		915	0.112568		893	0.115341	0.880284		849	0.117786	0.789129		928	0.0959052	0.369294
Third Most Important income: Self Employed Agricultural	1849	0.0135208		504	0.015873		456	0.0219298	0.529551		437	0.01373	0.795868		452	0.0022124	0.0257553
Latrine Type at Baseline
Flush/pour latrine	3618	0.0328911		919	0.0217628		900	0.0544444	0.0505528		879	0.0193402	0.818852		920	0.0358696	0.339573
No toilet facilities (open defecation)	3618	0.11581		919	0.170838		900	0.133333	0.484007		879	0.0637088	0.0114271		920	0.0934783	0.0941936
Pit latrine with slab or VIP	3618	0.843007		919	0.798694		900	0.81	0.835478		879	0.90785	0.0125896		920	0.857609	0.231984
Acces to Water
Main source of drinking water comes from piped water	3619	0.135949		919	0.0761698		900	0.215556	0.0121383		880	0.117045	0.22981		920	0.13587	0.123442
Main source of drinking water comes from a well or borehole	3619	0.321083		919	0.369967		900	0.26	0.062532		880	0.313636	0.394512		920	0.33913	0.616793
Main source of drinking water comes from surface water	3619	0.400663		919	0.422198		900	0.377778	0.542248		880	0.380682	0.537222		920	0.420652	0.981838
Is the water source covered	3127	0.217781		849	0.265018		706	0.254958	0.881397		777	0.189189	0.178697		795	0.162264	0.0808979
Number of person trips HH makes to fetch water per day	3477	2.76721		886	2.74701		838	2.65669	0.652115		857	2.84886	0.593328		896	2.81244	0.728577
Number of times out of the last 10 attempts water has not been available	3617	0.299696		919	0.248096		899	0.330367	0.39214		880	0.268182	0.809085		919	0.351469	0.280327
HH stores water	3619	0.932025		919	0.914037		900	0.941111	0.182037		880	0.945454	0.123967		920	0.928261	0.549154
HH treats their water	3619	0.402321		919	0.372144		900	0.385556	0.79672		880	0.411364	0.455449		920	0.440217	0.222613
Assets owned by HH at Baseline
Wealth index at Baseline	3619	-4.27e-09		919	0.0921945		900	0.129846	0.128226		880	-0.338729	0.346625		920	0.104884	0.596372
Household listens to the radio regularly	3619	0.607074		919	0.554951		900	0.598889	0.298181		880	0.638636	0.0668304		920	0.636957	0.0420959
Total number of assets	3619	44.1782		919	44.4429		900	43.9478	0.0303142		880	44.0932	0.165358		920	44.2206	0.353923
Another House	3615	0.151867		918	0.140523		900	0.157778	0.360101		878	0.166287	0.19247		919	0.143634	0.855304
Radio/CD/Cassette Player	3616	0.677268		919	0.653972		900	0.672222	0.548938		878	0.709567	0.0727395		919	0.674646	0.509667
TV	3617	0.0279237		919	0.0272035		900	0.0377778	0.485835		878	0.0273349	0.98774		920	0.0195652	0.462323
Bicycle	3617	0.627316		919	0.623504		900	0.602222	0.586505		878	0.617312	0.867305		920	0.665217	0.24327
Motorcycle	3616	0.0511615		919	0.0413493		900	0.0655556	0.127521		878	0.0421412	0.94049		919	0.0554951	0.251195
	Overall			Control			HWWS				TSSM				HWWS+TSSM
Variable	N	Mean		N	Mean		N	Mean	p-value		N	Mean	p-value		N	Mean	p-value
Assets owned by HH at Baseline (cont)
Car	3617	0.0063589		919	0.0032644		900	0.0144444	0.0854565		878	0.0022779	0.731343		920	0.0054348	0.514267
Electric/Gas Stove	3617	0.0038706		919	0.0043526		900	0.0055556	0.702489		878	0.0045558	0.946399		920	0.001087	0.165293
Other Stove	3617	0.249931		919	0.198041		900	0.295556	0.0107473		878	0.257403	0.0640685		920	0.25	0.126324
Refrigerator	3617	0.0132707		919	0.0141458		900	0.0088889	0.309473		878	0.0125285	0.791631		920	0.0173913	0.696038
Mattress	3617	0.717998		919	0.664853		900	0.753333	0.054076		878	0.722096	0.234048		920	0.732609	0.144638
Sewing Machine	3616	0.0495022		918	0.0446623		900	0.0622222	0.135308		878	0.0455581	0.931822		920	0.0456522	0.929986
Mosquito Net	3617	0.876417		919	0.882481		900	0.89	0.740603		878	0.863326	0.434034		920	0.869565	0.58815
Mobile Phone	3617	0.478573		919	0.446137		900	0.512222	0.0791502		878	0.468109	0.538832		920	0.488044	0.270927
Fixed-line phone	3617	0.0041471		919	0.0032644		900	0.0011111	0.314196		878	0.0045558	0.65052		920	0.0076087	0.178891
Iron	3616	0.130254		919	0.112078		899	0.14238	0.218419		878	0.146925	0.0966513		920	0.120652	0.710103
Bed frame	3617	0.700028		919	0.669206		900	0.731111	0.0816849		878	0.710706	0.287266		920	0.690217	0.58984
Jewellery	3616	0.0088496		919	0.0087051		899	0.0111235	0.589925		878	0.0034169	0.160493		920	0.0119565	0.442247
Land or Field	3616	0.663717		919	0.668118		900	0.69	0.608086		877	0.671608	0.938177		920	0.626087	0.361808
Agricultural Equipment	3617	0.16063		919	0.15778		900	0.162222	0.902204		878	0.153758	0.907379		920	0.168478	0.761199
Electricity Generator	3617	0.014653		919	0.0228509		900	0.0122222	0.0866468		878	0.0113895	0.0642418		920	0.0119565	0.0771549
Solar Panel	3617	0.0129942		919	0.0184984		900	0.0066667	0.0346759		878	0.0136674	0.468405		920	0.0130435	0.374711
Sponged Sofa	3617	0.0671827		919	0.0587595		900	0.0888889	0.171334		878	0.0615034	0.868206		920	0.0597826	0.955538
Sofa (non-sponged)	3617	0.0898535		919	0.0826986		900	0.111111	0.395636		878	0.0785877	0.888147		920	0.0869565	0.891895
Fan	3617	0.0055294		919	0.0043526		900	0.0088889	0.387548		878	0.0034169	0.741648		920	0.0054348	0.825263
Camera	3617	0.0041471		919	0.0021763		900	0.0044444	0.455412		878	0.0068337	0.214877		920	0.0032609	0.701973
Number of Animals Owned by HH at Baseline
Total Number of Animals Owned by HH	3619	16.1194		919	17.1066		900	16.5667	0.860084		880	15.0943	0.420756		920	15.6761	0.589572
Cows	3619	2.37662		919	3.31665		900	2.45444	0.522158		880	1.66477	0.160153		920	2.04239	0.28976
Bulls	3619	1.22492		919	1.89989		900	1.01	0.165413		880	0.885227	0.103661		920	1.08587	0.198747
Donkeys	3619	0.142857		919	0.213275		900	0.134444	0.410621		880	0.103409	0.202995		920	0.118478	0.278744
Goats	3619	3.30561		919	3.2753		900	3.94	0.429435		880	2.77046	0.432748		920	3.22717	0.939939
Sheep	3619	0.67643		919	0.850925		900	0.586667	0.362287		880	0.379545	0.0684226		920	0.873913	0.963528
Pigs	3619	0.301465		919	0.297062		900	0.256667	0.678063		880	0.335227	0.726151		920	0.317391	0.847704
Chickens	3619	7.39016		919	6.77149		900	7.43222	0.400774		880	8.21818	0.0436437		920	7.175	0.531921
Ducks	3619	0.457032		919	0.265506		900	0.534444	0.0777754		880	0.364773	0.450466		920	0.660869	0.0270005
Rabbits	3619	0.038961		919	0.0631121		900	0.0733333	0.841503		880	0.0125	0.150259		920	0.0065217	0.105318
Guinea Fowls	3619	0.0624482		919	0.054407		900	0.04	0.701395		880	0.0965909	0.441022		920	0.0597826	0.905778
Other Animals	3619	0.135949		919	0.0990207		900	0.0977778	0.986537		880	0.244318	0.412927		920	0.106522	0.926934
Notes: p-values are based on a simple t-test comparison between control and relevant treatment group with standard errors clustered at the ward level. P-values < 0.05 are in bold
