# Supplementary material for: Are there synergies from combining hygiene and sanitation promotion campaigns: Evidence from a large-scale cluster-randomized trial in rural Tanzania
Source: PLoS One. 2017 Nov 1;12(11):e0186228. doi: 10.1371/journal.pone.0186228 (PMC5665426; doi:10.1371/journal.pone.0186228)
Supplement: S3 Table — (XLSX) [file pone.0186228.s003.xlsx]

## Sheet: S3 Table - Program Outputs
S3 Table: Program outputs
District	Population size	CLTS trainers	ward clts	total clts	Total number of wards	Wards sampled	TSSM / Combination Wards	Masons trained	Villages with trained masons	Number of CLTS facilitators trained	Number of communities triggered	People reached in TSSM DCC	HWWS / Combination Wards	Frontline activators trained	People reached in HWWS DCC	People reached in DCC (2)
Igunga	399727				26	24	12	42	42	32	282	36500	12	40	35509	29093
Karagwe	332020				22	24	12	50	49	40	465	21700	12	46	16893	39138
Musoma	178356				14	24	12	47	48	40	289	NA	12	50	25441	37229
Rufiji	247993			46	26	16	8	49	46	45	185	34950	8	45	8783	14483
Masasi	217274				12	15	7	36	34	50	217	28100	8	42	25283	13935
Iringa	254032	6	19	25	25	12	6	28	30	18	168	15580	6	28	14471	15071
Sumbawanga	305846	7		7	15	16	8	40	144	24	211	21350	8	32	29219	29077
Kiteto	244669	6	12	18	19	8	4	13	30	18	50	5700	4	53	3936	10403
Kondoa	269704	5		5	28	30	15	76	149	5	183	7600	15	67	24418	32016
Mpwapwa	305056	10		10	30	12	6	26	58	10	63	9200	6	30	36618	13631
Total	2754677					181	90	407	630	282	2113	180680	91	433	220571	234076
