# Supplementary material for: Are there synergies from combining hygiene and sanitation promotion campaigns: Evidence from a large-scale cluster-randomized trial in rural Tanzania
Source: PLoS One. 2017 Nov 1;12(11):e0186228. doi: 10.1371/journal.pone.0186228 (PMC5665426; doi:10.1371/journal.pone.0186228)
Supplement: S4 Table — (XLSX) [file pone.0186228.s004.xlsx]

## Sheet: S4 Table - robustness check
S4 Table: Robustness checks
Variable	Specification		HWWS			TSSM			HWWS + TSSM			Observations	R-squared	Control mean
			β1	SE		β2	SE		β3	SE
HWWS: exposed to 3 channels	Block FE only		0.071***	(0.012)		0.006	(0.008)		0.061***	(0.011)		3,619	0.071	0.001
	IV CLTS		0.071***	(0.011)		0.006	(0.009)		0.067***	(0.011)		3,619	0.071	0.001
	IV CLTS and DCC [TSSM]		0.071***	(0.011)		0.005	(0.009)		0.067***	(0.011)		3,619	0.071	0.001
	IV DCC [HWWS]		0.074***	(0.012)		0.004	(0.008)		0.065***	(0.011)		3,619	0.072	0.001
	Age and gender controls		0.070***	(0.012)		0.006	(0.008)		0.061***	(0.011)		3,619	0.072	0.001
	All controls		0.067***	(0.011)		0.001	(0.008)		0.058***	(0.010)		3,619	0.083	0.001
HWWS: exposed to 1 or more channels	Block FE only		0.373***	(0.033)		0.100***	(0.025)		0.442***	(0.026)		3,619	0.238	0.135
	IV CLTS		0.373***	(0.034)		0.107***	(0.031)		0.486***	(0.033)		3,619	0.222	0.135
	IV CLTS and DCC [TSSM]		0.373***	(0.034)		0.101***	(0.028)		0.486***	(0.033)		3,619	0.224	0.135
	IV DCC [HWWS]		0.387***	(0.034)		0.085***	(0.026)		0.471***	(0.032)		3,619	0.228	0.135
	Age and gender controls		0.373***	(0.033)		0.099***	(0.025)		0.442***	(0.027)		3,619	0.238	0.135
	All controls		0.356***	(0.032)		0.078***	(0.024)		0.427***	(0.025)		3,619	0.271	0.135
TSSM: exposed to 3 channels	Block FE only		0.068***	(0.012)		0.026**	(0.010)		0.103***	(0.014)		3,619	0.077	0.004
	IV CLTS		0.068***	(0.012)		0.028**	(0.012)		0.113***	(0.015)		3,619	0.079	0.004
	IV CLTS and DCC [TSSM]		0.068***	(0.012)		0.027**	(0.012)		0.113***	(0.015)		3,619	0.079	0.004
	IV DCC [HWWS]		0.071***	(0.013)		0.023**	(0.011)		0.110***	(0.016)		3,619	0.072	0.004
	Age and gender controls		0.068***	(0.012)		0.025**	(0.010)		0.103***	(0.014)		3,619	0.080	0.004
	All controls		0.061***	(0.012)		0.019*	(0.011)		0.099***	(0.014)		3,619	0.095	0.004
TSSM: exposed to 1 or more channels	Block FE only		0.251***	(0.031)		0.141***	(0.029)		0.345***	(0.027)		3,619	0.186	0.224
	IV CLTS		0.250***	(0.031)		0.160***	(0.036)		0.380***	(0.032)		3,619	0.177	0.224
	IV CLTS and DCC [TSSM]		0.250***	(0.031)		0.152***	(0.033)		0.380***	(0.032)		3,619	0.178	0.224
	IV DCC [HWWS]		0.260***	(0.031)		0.130***	(0.031)		0.368***	(0.031)		3,619	0.178	0.224
	Age and gender controls		0.251***	(0.031)		0.140***	(0.029)		0.345***	(0.027)		3,619	0.187	0.224
	All controls		0.235***	(0.030)		0.116***	(0.028)		0.328***	(0.026)		3,619	0.219	0.224
HH has a latrine that was constructed within the last 3 years	Block FE only		-0.015	(0.035)		0.082**	(0.034)		0.077**	(0.031)		3,469	0.121	0.571
	IV CLTS		-0.015	(0.034)		0.098**	(0.041)		0.086**	(0.034)		3,469	0.121	0.571
	IV CLTS and DCC [TSSM]		-0.015	(0.034)		0.092**	(0.039)		0.086**	(0.034)		3,469	0.121	0.571
	IV DCC [HWWS]		-0.016	(0.035)		0.079**	(0.033)		0.082***	(0.032)		3,469	0.124	0.571
	Age and gender controls		-0.013	(0.035)		0.082**	(0.034)		0.079**	(0.031)		3,469	0.123	0.571
	All controls		-0.018	(0.025)		0.015	(0.025)		0.046**	(0.022)		3,469	0.255	0.571
HH has a PRIVATE latrine that was constructed within the last 3 years	Block FE only		0.026	(0.030)		0.124***	(0.032)		0.100***	(0.028)		3,469	0.108	0.386
	IV CLTS		0.026	(0.030)		0.149***	(0.039)		0.111***	(0.030)		3,469	0.109	0.386
	IV CLTS and DCC [TSSM]		0.026	(0.030)		0.141***	(0.036)		0.111***	(0.030)		3,469	0.108	0.386
	IV DCC [HWWS]		0.027	(0.031)		0.120***	(0.030)		0.106***	(0.028)		3,469	0.111	0.386
	Age and gender controls		0.026	(0.030)		0.122***	(0.032)		0.097***	(0.027)		3,469	0.114	0.386
	All controls		0.020	(0.025)		0.076***	(0.027)		0.075***	(0.023)		3,469	0.176	0.386
HH shares the latrine with at least one other HH	Block FE only		-0.031	(0.030)		-0.092***	(0.027)		-0.076***	(0.026)		2,974	0.074	0.332
	IV CLTS		-0.031	(0.029)		-0.111***	(0.033)		-0.084***	(0.028)		2,974	0.073	0.332
	IV CLTS and DCC [TSSM]		-0.030	(0.029)		-0.104***	(0.031)		-0.084***	(0.028)		2,974	0.074	0.332
	IV DCC [HWWS]		-0.031	(0.030)		-0.090***	(0.026)		-0.080***	(0.027)		2,974	0.073	0.332
	Age and gender controls		-0.020	(0.028)		-0.082***	(0.025)		-0.062**	(0.024)		2,974	0.101	0.332
	All controls		-0.018	(0.029)		-0.084***	(0.025)		-0.064**	(0.025)		2,974	0.104	0.332
Household members use an improved latrine	Block FE only		0.046	(0.034)		0.151***	(0.035)		0.106***	(0.031)		3,619	0.152	0.497
	IV CLTS		0.047	(0.034)		0.182***	(0.042)		0.118***	(0.034)		3,619	0.151	0.497
	IV CLTS and DCC [TSSM]		0.046	(0.034)		0.172***	(0.040)		0.118***	(0.034)		3,619	0.151	0.497
	IV DCC [HWWS]		0.048	(0.035)		0.148***	(0.034)		0.113***	(0.032)		3,619	0.155	0.497
	Age and gender controls		0.042	(0.034)		0.149***	(0.035)		0.100***	(0.031)		3,619	0.168	0.497
	All controls		0.023	(0.028)		0.101***	(0.027)		0.074***	(0.023)		3,619	0.253	0.497
HH members usually defecate in fields/bushes/rivers	Block FE only		-0.032	(0.040)		-0.120***	(0.039)		-0.074*	(0.038)		3,616	0.229	0.231
	IV CLTS		-0.032	(0.040)		-0.145***	(0.046)		-0.082**	(0.042)		3,616	0.228	0.231
	IV CLTS and DCC [TSSM]		-0.032	(0.040)		-0.137***	(0.044)		-0.082**	(0.042)		3,616	0.228	0.231
	IV DCC [HWWS]		-0.033	(0.041)		-0.118***	(0.038)		-0.079**	(0.039)		3,616	0.234	0.231
	Age and gender controls		-0.033	(0.040)		-0.121***	(0.039)		-0.074*	(0.038)		3,616	0.231	0.231
	All controls		-0.008	(0.024)		-0.050**	(0.021)		-0.037*	(0.021)		3,616	0.507	0.231
Child feces are safely removed	Block FE only		0.043	(0.036)		0.117***	(0.034)		0.084**	(0.033)		3,619	0.186	0.716
	IV CLTS		0.043	(0.036)		0.141***	(0.040)		0.094**	(0.037)		3,619	0.187	0.716
	IV CLTS and DCC [TSSM]		0.043	(0.036)		0.133***	(0.038)		0.094**	(0.037)		3,619	0.186	0.716
	IV DCC [HWWS]		0.044	(0.037)		0.115***	(0.033)		0.090***	(0.035)		3,619	0.191	0.716
	Age and gender controls		0.042	(0.036)		0.117***	(0.034)		0.084**	(0.033)		3,619	0.188	0.716
	All controls		0.018	(0.024)		0.058***	(0.021)		0.052**	(0.022)		3,619	0.358	0.716
Caregiver knows when to wash hands	Block FE only		0.045**	(0.018)		0.007	(0.017)		0.040**	(0.017)		3,614	0.072	0.302
	IV CLTS		0.044**	(0.018)		0.008	(0.021)		0.044**	(0.018)		3,614	0.072	0.302
	IV CLTS and DCC [TSSM]		0.044**	(0.018)		0.007	(0.019)		0.044**	(0.018)		3,614	0.071	0.302
	IV DCC [HWWS]		0.046**	(0.018)		0.006	(0.017)		0.042**	(0.018)		3,614	0.071	0.302
	Age and gender controls		0.045**	(0.018)		0.007	(0.017)		0.040**	(0.017)		3,614	0.073	0.302
	All controls		0.039**	(0.017)		0.004	(0.017)		0.038**	(0.016)		3,614	0.085	0.302
Household has a handwashing device	Block FE only		-0.015	(0.039)		0.025	(0.040)		-0.004	(0.039)		3,419	0.352	0.484
	IV CLTS		-0.015	(0.039)		0.031	(0.048)		-0.005	(0.042)		3,419	0.352	0.484
	IV CLTS and DCC [TSSM]		-0.015	(0.038)		0.030	(0.045)		-0.005	(0.042)		3,419	0.352	0.484
	IV DCC [HWWS]		-0.015	(0.040)		0.026	(0.039)		-0.004	(0.041)		3,419	0.351	0.484
	Age and gender controls		-0.015	(0.039)		0.025	(0.040)		-0.005	(0.039)		3,419	0.352	0.484
	All controls		-0.026	(0.038)		0.014	(0.039)		-0.014	(0.038)		3,419	0.369	0.484
Household has a fixed handwashing device	Block FE only		0.017**	(0.007)		-0.001	(0.006)		0.028***	(0.008)		3,419	0.040	0.012
	IV CLTS		0.017**	(0.007)		-0.003	(0.007)		0.030***	(0.009)		3,419	0.039	0.012
	IV CLTS and DCC [TSSM]		0.017**	(0.007)		-0.002	(0.007)		0.030***	(0.009)		3,419	0.039	0.012
	IV DCC [HWWS]		0.017**	(0.008)		-0.002	(0.006)		0.030***	(0.009)		3,419	0.039	0.012
	Age and gender controls		0.017**	(0.007)		-0.001	(0.006)		0.028***	(0.008)		3,419	0.041	0.012
	All controls		0.016**	(0.007)		-0.002	(0.006)		0.027***	(0.008)		3,419	0.045	0.012
There is a handwashing facility within 6m of latrine	Block FE only		0.012	(0.017)		0.024	(0.018)		0.063***	(0.020)		2,800	0.105	0.037
	IV CLTS		0.011	(0.017)		0.027	(0.022)		0.070***	(0.021)		2,800	0.104	0.037
	IV CLTS and DCC [TSSM]		0.011	(0.017)		0.025	(0.021)		0.070***	(0.021)		2,800	0.104	0.037
	IV DCC [HWWS]		0.012	(0.017)		0.022	(0.018)		0.067***	(0.021)		2,800	0.104	0.037
	Age and gender controls		0.011	(0.017)		0.024	(0.018)		0.063***	(0.020)		2,800	0.106	0.037
	All controls		0.009	(0.018)		0.024	(0.018)		0.063***	(0.020)		2,800	0.110	0.037
Observed HWWS after fecal contact	Block FE only		-0.028	(0.030)		-0.056*	(0.031)		0.003	(0.029)		961	0.074	0.127
	IV CLTS		-0.028	(0.029)		-0.072**	(0.036)		0.002	(0.032)		961	0.075	0.127
	IV CLTS and DCC [TSSM]		-0.028	(0.029)		-0.067**	(0.034)		0.002	(0.032)		961	0.074	0.127
	IV DCC [HWWS]		-0.029	(0.030)		-0.056*	(0.029)		0.004	(0.030)		961	0.074	0.127
	Age and gender controls		-0.027	(0.030)		-0.056*	(0.031)		0.004	(0.029)		961	0.074	0.127
	All controls		-0.041	(0.028)		-0.057*	(0.030)		-0.005	(0.027)		961	0.112	0.127
Observed HWWS when handling food/feeding	Block FE only		0.016*	(0.010)		0.009	(0.008)		0.016*	(0.008)		2,238	0.034	0.013
	IV CLTS		0.017*	(0.009)		0.011	(0.009)		0.018*	(0.009)		2,238	0.034	0.013
	IV CLTS and DCC [TSSM]		0.017*	(0.009)		0.010	(0.009)		0.018*	(0.009)		2,238	0.034	0.013
	IV DCC [HWWS]		0.017*	(0.010)		0.008	(0.007)		0.017*	(0.009)		2,238	0.034	0.013
	Age and gender controls		0.017*	(0.010)		0.009	(0.007)		0.016*	(0.009)		2,238	0.034	0.013
	All controls		0.013	(0.010)		0.005	(0.008)		0.013	(0.008)		2,238	0.040	0.013
Caregiver hand cleanliness index	Block FE only		0.403**	(0.187)		0.037	(0.181)		0.455**	(0.179)		3,606	0.091	6.765
	IV CLTS		0.402**	(0.186)		0.030	(0.218)		0.500**	(0.200)		3,606	0.088	6.765
	IV CLTS and DCC [TSSM]		0.402**	(0.186)		0.028	(0.206)		0.500**	(0.200)		3,606	0.088	6.765
	IV DCC [HWWS]		0.418**	(0.192)		0.022	(0.178)		0.485**	(0.191)		3,606	0.089	6.765
	Age and gender controls		0.415**	(0.186)		0.044	(0.180)		0.470***	(0.178)		3,606	0.094	6.765
	All controls		0.276	(0.171)		-0.037	(0.166)		0.405**	(0.165)		3,606	0.156	6.765
Child cleanliness index	Block FE only		0.074**	(0.030)		0.017	(0.029)		0.060**	(0.030)		5,585	0.136	0.566
	IV CLTS		0.074**	(0.030)		0.019	(0.034)		0.066**	(0.033)		5,585	0.136	0.566
	IV CLTS and DCC [TSSM]		0.074**	(0.030)		0.018	(0.032)		0.066**	(0.033)		5,585	0.136	0.566
	IV DCC [HWWS]		0.077**	(0.031)		0.016	(0.029)		0.063**	(0.032)		5,585	0.134	0.566
	Age and gender controls		0.077**	(0.030)		0.025	(0.028)		0.069**	(0.030)		5,585	0.210	0.566
	All controls		0.061**	(0.028)		0.012	(0.027)		0.058**	(0.028)		5,585	0.241	0.566
Feces are observed in the latrine area outside of the pit	Block FE only		-0.007	(0.022)		0.014	(0.021)		-0.043**	(0.021)		2,896	0.055	0.222
	IV CLTS		-0.007	(0.022)		0.020	(0.026)		-0.046**	(0.023)		2,896	0.054	0.222
	IV CLTS and DCC [TSSM]		-0.007	(0.022)		0.019	(0.025)		-0.046**	(0.023)		2,896	0.054	0.222
	IV DCC [HWWS]		-0.007	(0.022)		0.016	(0.021)		-0.045**	(0.022)		2,896	0.054	0.222
	Age and gender controls		-0.008	(0.022)		0.015	(0.021)		-0.043**	(0.021)		2,896	0.055	0.222
	All controls		0.002	(0.022)		0.014	(0.021)		-0.042**	(0.021)		2,896	0.063	0.222
Child has had diarrhea in past 7 days	Block FE only		-0.004	(0.012)		-0.001	(0.012)		-0.010	(0.013)		5,768	0.023	0.086
	IV CLTS		-0.004	(0.012)		-0.001	(0.014)		-0.011	(0.014)		5,768	0.023	0.086
	IV CLTS and DCC [TSSM]		-0.004	(0.012)		-0.001	(0.013)		-0.011	(0.014)		5,768	0.023	0.086
	IV DCC [HWWS]		-0.004	(0.013)		-0.001	(0.011)		-0.010	(0.013)		5,768	0.023	0.086
	Age and gender controls		-0.004	(0.012)		-0.001	(0.012)		-0.011	(0.013)		5,768	0.053	0.086
	All controls		-0.003	(0.012)		0.001	(0.012)		-0.010	(0.013)		5,768	0.053	0.086
Hb level (g/L)	Block FE only		0.187	(0.755)		-0.687	(0.716)		-1.589**	(0.783)		5,203	0.102	111.441
	IV CLTS		0.189	(0.752)		-0.778	(0.843)		-1.742**	(0.852)		5,203	0.101	111.441
	IV CLTS and DCC [TSSM]		0.187	(0.754)		-0.733	(0.796)		-1.743**	(0.853)		5,203	0.101	111.441
	IV DCC [HWWS]		0.195	(0.774)		-0.653	(0.701)		-1.689**	(0.827)		5,203	0.101	111.441
	Age and gender controls		0.089	(0.754)		-0.772	(0.713)		-1.652**	(0.772)		5,203	0.194	111.441
	All controls		-0.034	(0.735)		-1.070	(0.687)		-1.855**	(0.736)		5,203	0.199	111.441
Anemic: Hb < 110 g/l	Block FE only		0.004	(0.024)		0.023	(0.022)		0.057**	(0.024)		5,203	0.079	0.414
	IV CLTS		0.004	(0.024)		0.025	(0.026)		0.062**	(0.026)		5,203	0.078	0.414
	IV CLTS and DCC [TSSM]		0.004	(0.024)		0.024	(0.025)		0.062**	(0.027)		5,203	0.077	0.414
	IV DCC [HWWS]		0.004	(0.024)		0.021	(0.022)		0.060**	(0.026)		5,203	0.078	0.414
	Age and gender controls		0.007	(0.023)		0.024	(0.022)		0.060**	(0.023)		5,203	0.159	0.414
	All controls		0.011	(0.023)		0.035	(0.022)		0.067***	(0.023)		5,203	0.164	0.414
Weight-for-age z-score	Block FE only		0.016	(0.043)		-0.038	(0.035)		-0.068*	(0.039)		5,203	0.046	-1.033
	IV CLTS		0.017	(0.043)		-0.043	(0.042)		-0.075*	(0.043)		5,203	0.045	-1.033
	IV CLTS and DCC [TSSM]		0.016	(0.043)		-0.041	(0.039)		-0.075*	(0.043)		5,203	0.045	-1.033
	IV DCC [HWWS]		0.017	(0.044)		-0.036	(0.035)		-0.073*	(0.041)		5,203	0.045	-1.033
	Age and gender controls		0.015	(0.043)		-0.044	(0.035)		-0.075**	(0.038)		5,203	0.062	-1.033
	All controls		-0.001	(0.043)		-0.046	(0.035)		-0.082**	(0.038)		5,203	0.068	-1.033
Length/height-for-age z-score	Block FE only		0.040	(0.057)		0.007	(0.058)		-0.009	(0.058)		5,208	0.051	-1.946
	IV CLTS		0.040	(0.057)		0.008	(0.069)		-0.010	(0.063)		5,208	0.051	-1.946
	IV CLTS and DCC [TSSM]		0.040	(0.057)		0.008	(0.065)		-0.010	(0.063)		5,208	0.051	-1.946
	IV DCC [HWWS]		0.042	(0.059)		0.007	(0.057)		-0.010	(0.061)		5,208	0.051	-1.946
	Age and gender controls		0.030	(0.057)		-0.006	(0.059)		-0.008	(0.057)		5,208	0.084	-1.946
	All controls		0.008	(0.056)		0.003	(0.057)		-0.013	(0.056)		5,208	0.093	-1.946
Weight-for-length/height z-score	Block FE only		-0.004	(0.048)		-0.058	(0.048)		-0.090*	(0.047)		5,202	0.039	0.055
	IV CLTS		-0.004	(0.048)		-0.067	(0.057)		-0.098*	(0.052)		5,202	0.038	0.055
	IV CLTS and DCC [TSSM]		-0.004	(0.048)		-0.063	(0.054)		-0.098*	(0.052)		5,202	0.038	0.055
	IV DCC [HWWS]		-0.005	(0.050)		-0.056	(0.047)		-0.095*	(0.049)		5,202	0.039	0.055
	Age and gender controls		-0.006	(0.048)		-0.061	(0.048)		-0.097**	(0.045)		5,202	0.064	0.055
	All controls		-0.010	(0.048)		-0.070	(0.049)		-0.103**	(0.045)		5,202	0.065	0.055
Head circumference-for-age z-score	Block FE only		0.222	(0.142)		0.094	(0.129)		0.225	(0.154)		5,208	0.207	-0.511
	IV CLTS		0.222	(0.141)		0.106	(0.152)		0.247	(0.165)		5,208	0.211	-0.511
	IV CLTS and DCC [TSSM]		0.222	(0.140)		0.100	(0.142)		0.247	(0.165)		5,208	0.211	-0.511
	IV DCC [HWWS]		0.230	(0.146)		0.087	(0.126)		0.238	(0.162)		5,208	0.205	-0.511
	Age and gender controls		0.229	(0.141)		0.092	(0.129)		0.227	(0.154)		5,208	0.223	-0.511
	All controls		0.217	(0.139)		0.115	(0.126)		0.239	(0.151)		5,208	0.228	-0.511
Notes: Robust standard errors in parentheses clustered at the ward level.*** p<0.01, ** p<0.05, * p<0.1. Control mean in the final column represents the mean level of the control group for the relevant outcome. "Block FE only" runs a linear probability model including blocked fixed effects. "IV CLTS" uses ward-level randomized treatment assignment as an instrument for whether the village received…
