# Supplementary material for: Are there synergies from combining hygiene and sanitation promotion campaigns: Evidence from a large-scale cluster-randomized trial in rural Tanzania
Source: PLoS One. 2017 Nov 1;12(11):e0186228. doi: 10.1371/journal.pone.0186228 (PMC5665426; doi:10.1371/journal.pone.0186228)
Supplement: S5 Table — (XLSX) [file pone.0186228.s005.xlsx]

## Sheet: S5 Table - external validity
S5 Table: External validity
Variable	Source	Source data	IE data
Demographics
% HH Head that are Female	DHS	0.234	0.136
Age of HH head	XX	XX	XX
Avg HH size	DHS	5.4	4.9
Housing Characteristics
Flooring material
Earth	DHS	0.809	0.8248
Concrete	DHS	0.175	0.149
Cooking fuel
Paraffin/Kerosene	DHS	0.005	0.005
Charcoal	DHS	0.085	0.0849
Firewood	DHS	0.901	0.9097
Access
HH has access to improved sanitation	XX	XX	XX
HH has access to improved water source	DHS	0.462	0.3333
Assets
Electric Generator	DHS	0.043	0.014
Radio	DHS	0.571	0.677
TV	DHS	0.053	0.029
Mobile Phone	DHS	0.513	0.589
Non-Mobile Phone	DHS	0.002	0.004
Iron	DHS	0.196	0.135
Refrigerator	DHS	0.012	0.013
Bike	DHS	0.509	0.627
Motorcycle	DHS	0.049	0.051
Car or Truck	DHS	0.011	0.006
Net School Enrollment Rate
Pre-Primary	National Panel	0.21	0.204
Primary	National Panel	0.79	0.679
Secondary	National Panel	0.2	0.162
Higher	National Panel	0.01	0
Health
Anemia
% of children under 5 with Hemoglobin less than 8 grams per deciliter	DHS	0.054	0.021
Anthropometrics
Height for Age 2SD Below	DHS	0.445	0.475
Weight for Height 2SD Below	DHS	0.048	0.025
Weight for Age 2SD Below	DHS	0.169	0.154
Height for Age 3SD Below	DHS	0.177	0.1711
Weight for Height 3SD Below	DHS	0.013	0.004
Weight for Age 3SD Below	DHS	0.041	0.032
Height for Age Mean	DHS	-1.8	-1.95
Weight for Height Mean	DHS	0	0.024
Weight for Age Mean	DHS	-1	-1.03
Notes: DHS = 2010 Demographic and Health Survey; National Panel = Tanzania National Panel Survey (LSMS) 2010 - 2011; IE data column refers to the control group data from the impact evaluation.
